# Supplementary material for: Enhanced Modulation of Terahertz Generation in Optically Pumped Silicon-Based CoFeB/Ir Heterostructures
Source: Nanomaterials (Basel). 2026 Apr 28;16(9):530. doi: 10.3390/nano16090530 (PMC13164665; doi:10.3390/nano16090530)
Supplement: Supplementary file 1 [file nanomaterials-16-00530-s001.zip]

Archive with 1 entries (1 files):
- nanomaterials-4282134-supplementary.pdf
